# Supplementary material for: Seaweed Extract-Stimulated Priming in Arabidopsis thaliana and Solanum lycopersicum
Source: Plants (Basel). 2021 Nov 16;10(11):2476. doi: 10.3390/plants10112476 (PMC8620570; doi:10.3390/plants10112476)
Supplement: Supplementary file 1 [file plants-10-02476-s001.zip]

Archive with 1 entries (1 files):
- plants-1430670-supplementary.pdf
